# Supplementary material for: Comprehensive Characterization of the Coding and Non-Coding Single Nucleotide Polymorphisms in the Tumor Protein p63 (TP63) Gene Using In Silico Tools
Source: Biomolecules. 2021 Nov 20;11(11):1733. doi: 10.3390/biom11111733 (PMC8637305; doi:10.3390/biom11111733)
Supplement: Supplementary file 1 [file biomolecules-11-01733-s001.zip]

Archive with 1 entries (1 files):
- biomolecules-1441232-supplementary.pdf
